# Supplementary material for: Solvent Vibrations as a Proxy of the Telomere G-Quadruplex Rearrangements across Thermal Unfolding
Source: Int J Mol Sci. 2022 May 4;23(9):5123. doi: 10.3390/ijms23095123 (PMC9100830; doi:10.3390/ijms23095123)
Supplement: Supplementary file 1 [file ijms-23-05123-s001.zip]

Archive with 1 entries (1 files):
- ijms-1685208-supplementary.pdf
